# Supplementary material for: PCV3-associated disease in the United States swine herd
Source: Emerg Microbes Infect. 2019 May 16;8(1):684–98. doi: 10.1080/22221751.2019.1613176 (PMC6534263; doi:10.1080/22221751.2019.1613176)
Supplement: Supplemental Material [file TEMI_A_1613176_SM3319.zip]

Archive with 3 entries (3 files):
- Supplementary Table 1.docx
- Supplementary Table 2.docx
- Supplementary Table 3.docx
